# Supplementary material for: High-throughput screening identifies a trafficking corrector for long QT syndrome–associated KCNQ1 variants
Source: JCI Insight. 2026 Jan 8;11(5):e201297. doi: 10.1172/jci.insight.201297 (PMC13041670; doi:10.1172/jci.insight.201297)
Supplement: Supporting data values [file jciinsight-11-201297-s130.xlsx]

## Sheet: Fig. 1C
		Cell surface KCNQ1 (Fluoresence Intensity Units)
		Well	E115G	WT DMSO	A03	B03	C03	D03	E03	F03	G03	H03	I03	J03	K03	L03	M03	N03	O03	P03	P04	O04	N04	M04	L04	K04	J04	I04	H04	G04	F04	E04	D04	C04	B04	A04	A05	B05	C05	D05	E05	F05	G05	H05	I05	J05	K05	L05	M05
		Value (FIU)	1998.66	2191.83	2179.61	2157.89	2134.46	2158.91	2172.36	2184.26	2181.56	2187.06	2188.16	2201.99	2183.73	2168.2	2193.07	2224.87	2162.31	2207.51	2173.52	2210.02	2159.9	2157.93	2194.53	2187.9	2200.23	2220.83	2171.23	2172.46	2218.62	2135.37	2187.41	2160.9	2179.65	2207.65	2140.6	2127.49	2141.98	2204.02	2152.6	2207.66	2197.24	2180.1	2184.11	2192.55	2184.68	2191.73	2129.8
			2043.72	2185.28
			2014.7	2186.81
			2017.97	2157.66
			1983.75	2159.68
			2006.71	2152.39
			2001.03	2133.49
			2024.11	2144.84
		Total KCNQ1 (Fluoresence Intensity Units)
		Well	E115G	WT DMSO	A03	B03	C03	D03	E03	F03	G03	H03	I03	J03	K03	L03	M03	N03	O03	P03	P04	O04	N04	M04	L04	K04	J04	I04	H04	G04	F04	E04	D04	C04	B04	A04	A05	B05	C05	D05	E05	F05	G05	H05	I05	J05	K05	L05	M05
		Value (FIU)	941.439	1724.95	1619.39	1802.86	1588.22	3031.02	1675.97	1745.64	1683.17	1713.26	1679.35	1792.33	1710.45	1590.08	1739.97	1677.95	1617.34	1704.6	1596.83	1659.08	1611.56	1634.47	1632.4	1773.01	1783.97	1721.18	1717.58	1768.93	1707.61	1628.15	1700.51	1596.5	1727.67	1731.06	1599.96	1666.72	1565.9	1771.68	1600.59	1765.48	1705.97	1812.79	1734.01	1735.52	1768.19	1707.67	1595
			963.628	1719.67
			927.054	1668.83
			946.931	1648.8
			929.33	1630.96
			963.797	1652.51
			976.472	1624.23
			942.76	1650.44
		KCNQ1 trafficking ratio (Fluoresence Intensity Units)
		Well	WT DMSO	A03	B03	C03	D03	E03	F03	G03	H03	I03	J03	K03	L03	M03	N03	O03	P03	P04	O04	N04	M04	L04	K04	J04	I04	H04	G04	F04	E04	D04	C04	B04	A04	A05	B05	C05	D05	E05	F05	G05	H05	I05	J05	K05	L05	M05	N05
		Value (FIU)	1.36536	1.48386	1.30446	1.44519	0.75969	1.38937	1.36532	1.38508	1.36919	1.38923	1.31792	1.35963	1.46207	1.34352	1.42267	1.45268	1.3868	1.44568	1.42766	1.44371	1.42434	1.44424	1.31765	1.32153	1.37987	1.35228	1.31022	1.38653	1.40425	1.3763	1.44944	1.37055	1.37359	1.42875	1.38971	1.46883	1.34839	1.43016	1.36024	1.37829	1.28614	1.33302	1.35416	1.32616	1.37991	1.41978	1.33182
			1.38176
			1.41729
			1.40921
			1.43374
			1.41723
			1.41923
			1.39643
[truncated: 277 more columns]

## Sheet: Fig. 2C
		Cell surface KCNQ1 (% DMSO)				Total KCNQ1 (% DMSO)				Trafficking Efficiency (% DMSO)
		0.1% DMSO	10μM VU0494372			0.1% DMSO	10μM VU0494372			0.1% DMSO	10μM VU0494372
		100	163.841			100	106.402			100	142.731
		100	123.526			100	120.353			100	101.536
		100	116.696			100	114.614			100	99.8358
		100	118.482			100	112.335			100	100.65
		100	131.415			100	119.044			100	111.741
		100	137.888			100	111.712			100	123.307
		100	112.992			100	104.915			100	104.836
		100	93.5444			100	88.3102			100	102.599

## Sheet: Fig. 2D
		Concentration (μM)	Cell surface KCNQ1 (% DMSO)							Concentration (μM)	Total KCNQ1 (% DMSO)							Concentration (μM)	Trafficking Efficiency (% DMSO)
		X	Y1	Y2	Y3	Y4	Y5			X	Y1	Y2	Y3	Y4	Y5			X	Y1	Y2	Y3	Y4	Y5
		30			193.19	156.128	147.562			30			132.962	108.345	115.797			30			159.116	149.911	140.971
		25			215.742	149.421	104.736			25			152.853	112.06	97.8641			25			149.913	139.512	108.769
		20	224.346	194.102	201.015	168.894	137.898			20	144.74	136.406	139.39	114.066	124.925			20	153.063	148.014	153.647	147.369	121.38
		15			169.932	139.904	146.122			15			131.908	120.688	128.122			15			132.647	114.943	123.724
		10	118.482	131.415	137.888	112.992	93.5444			10	112.335	119.044	111.712	104.915	88.3102			10	100.65	111.741	123.307	104.836	102.599
		5	106.346	127.212	132.325	114.044	115.581			5	91.0782	100.181	103.336	104.143	92.9886			5	111.379	124.827	127.475	105.797	121.717
		2.5	95.3929	116.848	154.852	125.161	137.986			2.5	98.4426	104.934	107.253	110.156	106.734			2.5	94.6298	111.682	145.283	112.657	128.13
		1.25	100.205	116.706		98.7309	112.519			1.25	98.5201	102.576		98.9423	98.927			1.25	100.017	113.034		99.2426	115.969
		0.63	97.7198	122.898	112.136	97.0907	93.5577			0.63	89.1878	105.057	93.4649	98.7793	93.5109			0.63	107.344	117.456	119.658	96.0955	100.137
		0.31	91.0692	105.566		95.7522	102.826			0.31	85.9108	109.451		102.174	98.3267			0.31	101.988	95.8078		93.9541	107.38
		0.16	89.1612	120.734	124.218					0.16	93.5655	99.4938	104.675					0.16	95.0295	122.178	121.476
		0.078	95.2499	114.94			87.5458			0.078	89.6071	101.611			90.859			0.078	103.141	114.629			97.2137
		0	100	100	100	100	100			0	100	100	100	100	100			0	100	100	100	100	100

## Sheet: Fig. 3A
		Cell surface KCNQ1 (FIU)
					+ 0.2% DMSO						+ 20uM VU0494372
					WT	G179S	G189E	V207M			WT	G179S	G189E	V207M
					84.6091	17.0919	18.0678	64.0475			98.7169	60.4161	53.2334	107.391
					73.356	12.7015	14.3329	38.9404			83.7466	37.0784	38.2963	96.5449
					74.5225	10.8634	12.0636	53.6022			132.456	24.3239	19.6395	79.3547
					67.6878	12.4517	13.4772	57.1885			154.381	43.9695	27.2264	134.615

## Sheet: Fig. 3B
		Total KCNQ1 (FIU)
					+ 0.2% DMSO						+ 20uM VU0494372
					WT	G179S	G189E	V207M			WT	G179S	G189E	V207M
					501.802	67.3266	71.4073	447.306			527.222	81.9384	75.0888	410.801
					474.673	52.6237	60.3478	371.577			446.105	62.2319	66.5009	402.997
					344.597	41.7955	46.0763	283.457			464.883	53.5383	53.1163	291.994
					377.79	58.662	52.6347	346.737			554.137	75.7953	67.2419	384.836

## Sheet: Fig. 3C
		Trafficking Efficiency (FIU
					+ 0.2% DMSO						+ 20uM VU0494372
					WT	G179S	G189E	V207M			WT	G179S	G189E	V207M
					16.28	9.94602	10.9769	13.9053			18.765	27.7827	23.836	25.3292
					15.2511	7.35753	9.13571	10.3941			17.8836	20.574	19.7043	22.223
					20.2946	9.65722	10.3583	17.4039			26.802	19.3139	17.026	24.414
					16.4344	8.83227	9.7636	14.9946			26.7445	29.2912	17.2211	32.8677

## Sheet: Fig. 4A
		KCNQ1 mRNA fold change
				Uninduced	Untreated	+ 0.1% DMSO	+ 10μM VU0494372
				0.01	1.12	1	1.22
				0.02	1.32	1	2.55
				0.01	1.11	1	1.08
				0.01	1.39	1	0.96

## Sheet: Fig. 4B
			0.1% DMSO + 50ug/mL CHX				10uM VU0494372 + 50ug/mL CHX				0.1% DMSO + 0.1% DMSO				10uM VU0494372 + 0.1% DMSO
	Time (hr)		KCNQ1 protein remaining (%)				KCNQ1 protein remaining (%)				KCNQ1 protein remaining (%)				KCNQ1 protein remaining (%)
	X		A Y1	A Y2	A Y3		B Y1	B Y2	B Y3		C Y1	C Y2	C Y3		D Y1	D Y2	D Y3
	0		100	100	100		100	100	100		100	100	100		100	100	100
	3		82.1441	91.4556	65.0263		77.3493	75.1681	49.9023		127.907	113.915	155.11		139.577	111.672	121.352
	6		63.9464	77.4115	30.3947		57.2584	52.1473	35.6637		167.471	128.315	198.451		182.607	107.038	122.127
	9		42.1353	42.5295	18.5597		37.0492	48.9408	29.4495		140.452	122.185	186.725			69.9381	100.928

## Sheet: Fig. 4C
				+ 0.2% DMSO										+ 15μM VU0494372
		Temperature (℃)		Soluble WT KCNQ1										Soluble WT KCNQ1
		X		A Y1	A Y2	A Y3	A Y4	A Y5	A Y6	A Y7	A Y8			B Y1	B Y2	B Y3
		37		1	1	1	1	1	1	1	1			1	1	1
		40		1.04922	0.950925	0.992564	0.736665	0.935378	1.02507	0.972605	1.03696			0.916658	0.907462	0.824537
		44		1.1454	0.904528	1.0217	0.838734	1.00315	1.00907	0.870736	1.02035			0.890002	0.852291	0.839062
		48		1.18298	0.9156	0.894905	0.861154	0.917517	0.896845	0.746282	0.998032			0.858173	0.976103	0.735123
		52		1.19652	1.04826	0.899799	0.813699	0.876987	0.804775	0.752954	1.03502			0.851009	0.946778	0.670991
		56		1.03957	0.833221	0.863258	0.752266	0.60942	0.743275	0.649831	0.77988			0.751245	0.961259	0.618881
		60		0.688871	0.8363	0.771338	0.627295	0.522536	0.762125	0.404477	0.675358			0.529807	0.77057	0.561098
		64		0.703789	0.821305	0.760863	0.629185	0.201999	0.707985	0.438411	0.530206			0.639683	0.573975	0.3645
		68		0.311344	0.390258	0.451161	0.430885	0.128513	0.176481	0.131814	0.314011			0.404268	0.332477	0.144093
		72		-0.0498691	-0.0608453	-0.0188355	-0.0149498	-0.0205293	-0.0082833	-0.0125603	-0.0357643			-0.0201916	-0.0458016	-0.0096283
		76		0.00229485	0.0143139	-0.0018821	0.052635	0.00028104	-0.0004909	0.00011218	-0.0025932			0.0757552	-0.0010119	0.00995131
				+ 0.2% DMSO	+15μM VU0494372
		TAgg (℃)		TAgg (℃)	TAgg (℃)
				64.13	64.5
				67.43	65.26
				67.39	61.14
				66.86
				59.21
				65.81
				59.34
				63.16

## Sheet: Fig. 4D
	Percent live
					DMSO			VU0494372
		Uninduced	Induced		0.1%	0.2%		10μM	15μM	20μM	25μM	30μM		Ethanol
		97	97.5		97.5	97		88.5	64	69.5	80	53		3
		88	78		90.5	82.5		84.5	82.5	75	62	62.5		11
		83.5	75.5		75	70.5		69.5	55.5	63.5	51	59.5		9.5

[truncated: 26 more sheets: Fig. 5A, Fig. 5B, Fig. 5C, Fig. 6D, Fig. 6F, Sup. Fig. 1C, Sup. Fig. 1D, Sup. Fig. 2A, Sup. Fig. 2B, Sup. Fig. 2C, Sup. Fig. 3A, Sup. Fig. 3B, Sup. Fig. 3C, Sup. Fig. 4A, Sup. Fig. 4B, Sup. Fig. 5A, Sup. Fig. 5B, Sup. Fig. 5C, Sup. Fig. 6, Sup. Fig. 9A …]
